# Supplementary material for: From Lab to Farm: Elucidating the Beneficial Roles of Photosynthetic Bacteria in Sustainable Agriculture
Source: Microorganisms. 2021 Nov 28;9(12):2453. doi: 10.3390/microorganisms9122453 (PMC8707939; doi:10.3390/microorganisms9122453)
Supplement: Supplementary file 1 [file microorganisms-09-02453-s001.zip]

Archive with 1 entries (1 files):
- microorganisms-1452842-supplementary.pdf
